# Supplementary material for: The Expression of Genes Involved in Phenylpropanoid Biosynthesis Correlates Positively with Phenolic Content and Antioxidant Capacity in Developing Chickpea (Cicer arietinum L.) Seeds
Source: Plants (Basel). 2025 Aug 11;14(16):2489. doi: 10.3390/plants14162489 (PMC12389531; doi:10.3390/plants14162489)
Supplement: Supplementary file 1 [file plants-14-02489-s001.zip]

Archive with 1 entries (1 files):
- plants-3712922-supplementary.pdf
